# Supplementary material for: Identifying an Inversin as a Novel Prognostic Marker in Patients with Clear-Cell Renal Cell Carcinoma
Source: Int J Mol Sci. 2024 Nov 12;25(22):12120. doi: 10.3390/ijms252212120 (PMC11594840; doi:10.3390/ijms252212120)
Supplement: Supplementary file 1 [file ijms-25-12120-s001.zip]

Archive with 1 entries (1 files):
- ijms-3290152-supplementary.pdf
